# Supplementary material for: Comparative analysis uncovers the limitations of current molecular detection methods for Fusarium oxysporum f. sp. cubense race 4 strains
Source: PLoS One. 2019 Sep 23;14(9):e0222727. doi: 10.1371/journal.pone.0222727 (PMC6756539; doi:10.1371/journal.pone.0222727)
Supplement: S1 Table — List of isolates used in this study, sampling information, and PCR amplification results using PCR-based identification methods for Foc race 4. (XLSX) [file pone.0222727.s001.xlsx]

## Sheet: Table 1
	Isolates of F. oxysporum and other Fusarium spp. used in this study and their PCR amplification results with PCR-based identification methods for Foc race 4
	Isolate code	Geographic location	Geographic coordinates		Species - f.sp.	Host/cultivar	Genome	Plant status	Isolation tissue		Molecular methods
										ef1/ef2	Foc-1/Foc-2	Foc-F/Foc-R	FocTR4-F/ FocTR4-R	W2987-F/ W2987-R
	EC1-E-GM1	Esmeraldas	N00.04.32,2	W79.24.33,0	F. oxysporum f.sp. cubense	Gros Michel	AAA	Wilted	Pseudostem	+	+	+	−	−
	EC3-E-GM2	Esmeraldas	N00.05.07,7	W79.24.30,5	F. oxysporum f.sp. cubense	Gros Michel	AAA	Wilted	Pseudostem	+	+	+	−	−
	EC4-E-GM1	Esmeraldas	N00.37.21,2	W79.32.55,1	F. oxysporum f.sp. cubense	Gros Michel	AAA	Wilted	Pseudostem	+	+	+	−	−
	EC7-E-GM1	Esmeraldas	N00.47.32,2	W79.35.07,8	F. oxysporum f.sp. cubense	Gros Michel	AAA	Wilted	Pseudostem	+	+	+	−	−
	EC8-E-GM2	Esmeraldas	N00.47.32,2	W79.35.07,8	F. oxysporum f.sp. cubense	Gros Michel	AAA	Wilted	Pseudostem	+	+	+	−	−
	EC10-E-GM2	Esmeraldas	N01.02.53,6	W78.57.49,6	F. oxysporum f.sp. cubense	Gros Michel	AAA	Wilted	Pseudostem	+	+	+	−	−
	EC12-E-GM1	Esmeraldas	N01.02.50,5	W78.57.37,1	F. oxysporum f.sp. cubense	Gros Michel	AAA	Wilted	Pseudostem	+	+	+	−	−
	EC14-E-GM1	Esmeraldas	N00.50.31,6	W79.53.04,7	F. oxysporum f.sp. cubense	Gros Michel	AAA	Wilted	Pseudostem	+	+	+	−	−
	EC15-E-GM1	Esmeraldas	N00.50.31,6	W79.53.04,7	F. oxysporum f.sp. cubense	Gros Michel	AAA	Wilted	Pseudostem	+	+	+	−	−
	EC16-E-GM1	Esmeraldas	N00.50.31,6	W79.53.04,7	F. oxysporum f.sp. cubense	Gros Michel	AAA	Wilted	Pseudostem	+	+	+	−	−
	EC17-E-GM1	Esmeraldas	N00.50.31,6	W79.53.04,7	F. oxysporum f.sp. cubense	Gros Michel	AAA	Wilted	Pseudostem	+	+	+	−	−
	EC18-E-GM1	Esmeraldas	N00.48.05,0	W79.56.11,1	F. oxysporum f.sp. cubense	Gros Michel	AAA	Wilted	Pseudostem	+	+	+	−	−
	EC19-E-GM2	Esmeraldas	N00.38.39,8	W79.56.11,1	F. oxysporum f.sp. cubense	Gros Michel	AAA	Wilted	Pseudostem	+	+	+	−	−
	EC20-E-GM1	Esmeraldas	N00.38.39,8	W79.56.11,2	F. oxysporum f.sp. cubense	Gros Michel	AAA	Wilted	Pseudostem	+	+	+	−	−
	EC1-M-GM1	Manabi	S00.16.25,7	W79.33.58	F. oxysporum f.sp. cubense	Gros Michel	AAA	Wilted	Pseudostem	+	+	+	−	−
	EC2-M-GM2	Manabi	S00.16.25,7	W79.33.58	F. oxysporum f.sp. cubense	Gros Michel	AAA	Wilted	Pseudostem	+	+	+	−	−
	EC3-M-GM2	Manabi	S00.16.17,5	W79.34.59.4	F. oxysporum f.sp. cubense	Gros Michel	AAA	Wilted	Pseudostem	+	+	+	−	−
	EC4-M-GM2	Manabi	S00.16.17,5	W79.34.59.4	F. oxysporum f.sp. cubense	Gros Michel	AAA	Wilted	Pseudostem	+	+	+	−	−
	EC5-M-GM2	Manabi	S00.16.17,5	W79.34.59.4	F. oxysporum f.sp. cubense	Gros Michel	AAA	Wilted	Pseudostem	+	+	+	−	−
	EC6-M-GM1	Manabi	S00.17.06,6	W79.36.50,3	F. oxysporum f.sp. cubense	Gros Michel	AAA	Wilted	Pseudostem	+	+	+	−	−
	EC7-M-GM2	Manabi	S00.17.06,6	W79.36.50,3	F. oxysporum f.sp. cubense	Gros Michel	AAA	Wilted	Pseudostem	+	+	+	−	−
	EC8-M-GM2	Manabi	S00.17.06,6	W79.36.50,3	F. oxysporum f.sp. cubense	Gros Michel	AAA	Wilted	Pseudostem	+	+	+	−	−
	EC9-M-GM2	Manabi	S00.18.23,4	W79.39.46,0	F. oxysporum f.sp. cubense	Gros Michel	AAA	Wilted	Pseudostem	+	+	+	−	−
	EC10-M-GM2	Manabi	S00.18.23,4	W79.39.46,0	F. oxysporum f.sp. cubense	Gros Michel	AAA	Wilted	Pseudostem	+	+	+	−	−
	EC11-M-Wm2	Manabi	S00.21.15,6	W79.42.28,2	F. oxysporum f.sp. cubense	Filipino	AAA	Wilted	Pseudostem	+	+	+	−	−
	EC12-M-Wm2	Manabi	S00.21.15,6	W79.42.28,2	F. oxysporum f.sp. cubense	Filipino	AAA	Wilted	Pseudostem	+	+	+	−	−
	EC13-M-Wm2	Manabi	S00.21.15,6	W79.42.28,2	F. oxysporum f.sp. cubense	Filipino	AAA	Wilted	Pseudostem	+	+	+	−	−
	EC14-M-Wm2	Manabi	S00.21.15,6	W79.42.28,2	F. oxysporum f.sp. cubense	Filipino	AAA	Wilted	Pseudostem	+	+	+	−	−
	EC15-M-Wm1	Manabi	S00.21.15,6	W79.42.28,2	F. oxysporum f.sp. cubense	Filipino	AAA	Wilted	Pseudostem	+	+	+	−	−
	EC16-M-GM1	Manabi	S00.20.43,4	W79.44.31,4	F. oxysporum f.sp. cubense	Gros Michel	AAA	Wilted	Pseudostem	+	+	+	−	−
	EC17-M-GM2	Manabi	S00.20.43,4	W79.44.31,4	F. oxysporum f.sp. cubense	Gros Michel	AAA	Wilted	Pseudostem	+	+	+	−	−
	EC18-M-GM2	Manabi	S00.20.43,4	W79.44.31,4	F. oxysporum f.sp. cubense	Gros Michel	AAA	Wilted	Pseudostem	+	+	+	−	−
	EC19-M-GM2	Manabi	S00.20.25,3	W79.45.41,9	F. oxysporum f.sp. cubense	Gros Michel	AAA	Wilted	Pseudostem	+	+	+	−	−
	EC20-M-GM2	Manabi	S00.21.42,8	W79.52.18,5	F. oxysporum f.sp. cubense	Gros Michel	AAA	Wilted	Pseudostem	+	+	+	−	−
	EC21-M-GM1	Manabi	S00.21.42,8	W79.52.18,5	F. oxysporum f.sp. cubense	Gros Michel	AAA	Wilted	Pseudostem	+	+	+	−	−
	EC22-M-GM1	Manabi	S00.21.42,8	W79.52.18,5	F. oxysporum f.sp. cubense	Gros Michel	AAA	Wilted	Pseudostem	+	+	+	−	−
	EC23-M-GM1	Manabi	S00.21.42,8	W79.52.18,5	F. oxysporum f.sp. cubense	Gros Michel	AAA	Wilted	Pseudostem	+	+	+	−	−
	EC24-M-GM2	Manabi	S00.21.42,8	W79.52.18,5	F. oxysporum f.sp. cubense	Gros Michel	AAA	Wilted	Pseudostem	+	+	+	−	−
	EC25-M-GM2	Manabi	S00.34.34,6	W80.02.20,2	F. oxysporum f.sp. cubense	Gros Michel	AAA	Wilted	Pseudostem	+	+	+	−	−
	EC26-M-GM1	Manabi	S00.34.34,6	W80.02.20,2	F. oxysporum f.sp. cubense	Gros Michel	AAA	Wilted	Pseudostem	+	+	+	−	−
	EC27-M-GM1	Manabi	S00.34.34,6	W80.02.20,2	F. oxysporum f.sp. cubense	Gros Michel	AAA	Wilted	Pseudostem	+	+	+	−	−
	EC28-M-GM2	Manabi	S00.41.50,9	W80.04.12,9	F. oxysporum f.sp. cubense	Gros Michel	AAA	Wilted	Pseudostem	+	+	+	−	−
	EC29-M-GM1	Manabi	S00.41.50,9	W80.04.12,9	F. oxysporum f.sp. cubense	Gros Michel	AAA	Wilted	Pseudostem	+	+	+	−	−
	EC30-M-GM5	Manabi	S01.04.43,5	W80.31.11,4	F. oxysporum f.sp. cubense	Gros Michel	AAA	Wilted	Pseudostem	+	+	+	−	−
	EC31-M-GM1	Manabi	S01.04.43,5	W80.31.11,4	F. oxysporum f.sp. cubense	Gros Michel	AAA	Wilted	Pseudostem	+	+	+	−	−
	EC32-M-GM1	Manabi	S01.04.43,5	W80.31.11,4	F. oxysporum f.sp. cubense	Gros Michel	AAA	Wilted	Pseudostem	+	+	+	−	−
	EC33-M-GM1	Manabi	S01.30.33,1	W80.32.21,6	F. oxysporum f.sp. cubense	Gros Michel	AAA	Wilted	Pseudostem	+	+	+	−	−
	EC34-M-GM1	Manabi	S01.30.33,1	W80.32.19,3	F. oxysporum f.sp. cubense	Gros Michel	AAA	Wilted	Pseudostem	+	+	+	−	−
	EC35-M-GM2	Manabi	S01.30.33,1	W80.32.19,3	F. oxysporum f.sp. cubense	Gros Michel	AAA	Wilted	Pseudostem	+	+	+	−	−
	EC36-M-GM1	Manabi	S01.30.33,1	W80.32.19,3	F. oxysporum f.sp. cubense	Gros Michel	AAA	Wilted	Pseudostem	+	+	+	−	−
	EC37-M-GM1	Manabi	S01.30.33,1	W80.32.19,3	F. oxysporum f.sp. cubense	Gros Michel	AAA	Wilted	Pseudostem	+	+	+	−	−
	EC38-M-GM2	Manabi	S01.33.06,4	W80.31.42,2	F. oxysporum f.sp. cubense	Gros Michel	AAA	Wilted	Pseudostem	+	+	+	−	−
	EC39-M-GM1	Manabi	S01.33.06,4	W80.31.42,2	F. oxysporum f.sp. cubense	Gros Michel	AAA	Wilted	Pseudostem	+	+	+	−	−
	EC40-M-GM1	Manabi	S01.33.06,4	W80.31.42,2	F. oxysporum f.sp. cubense	Gros Michel	AAA	Wilted	Pseudostem	+	+	+	−	−
	EC41-M-GM1	Manabi	S01.33.06,4	W80.31.42,2	F. oxysporum f.sp. cubense	Gros Michel	AAA	Wilted	Pseudostem	+	+	+	−	−
	EC42-M-GM2	Manabi	S01.33.06,4	W80.31.42,2	F. oxysporum f.sp. cubense	Gros Michel	AAA	Wilted	Pseudostem	+	+	+	−	−
	EC43-M-GM2	Manabi	S01.33.53,0	W80.31.21,3	F. oxysporum f.sp. cubense	Gros Michel	AAA	Wilted	Pseudostem	+	+	+	−	−
	EC44-M-GM2	Manabi	S01.33.53,0	W80.31.21,3	F. oxysporum f.sp. cubense	Gros Michel	AAA	Wilted	Pseudostem	+	+	+	−	−
	EC45-M-GM2	Manabi	S01.33.53,0	W80.31.21,3	F. oxysporum f.sp. cubense	Gros Michel	AAA	Wilted	Pseudostem	+	+	+	−	−
	EC46-M-GM1	Manabi	S01.33.53,0	W80.31.21,3	F. oxysporum f.sp. cubense	Gros Michel	AAA	Wilted	Pseudostem	+	+	+	−	−
	EC47-M-GM2	Manabi	S01.37.43,7	W80.28.42,2	F. oxysporum f.sp. cubense	Gros Michel	AAA	Wilted	Pseudostem	+	+	+	−	−
	EC49-M-GM1	Manabi	S01.37.43,7	W80.28.42,2	F. oxysporum f.sp. cubense	Gros Michel	AAA	Wilted	Pseudostem	+	+	+	−	−
	EC50-M-GM2	Manabi	S01.37.43,7	W80.28.42,2	F. oxysporum f.sp. cubense	Gros Michel	AAA	Wilted	Pseudostem	+	+	+	−	−
	EC51-M-GM3	Manabi	N00.14.33,9	w79.52.12,1	F. oxysporum f.sp. cubense	Gros Michel	AAA	Wilted	Pseudostem	+	+	+	−	−
	EC52-M-GM1	Manabi	N00.14.33,9	w79.52.12,1	F. oxysporum f.sp. cubense	Gros Michel	AAA	Wilted	Pseudostem	+	+	+	−	−
	EC53-M-GM2	Manabi	N00.14.33,9	w79.52.12,1	F. oxysporum f.sp. cubense	Gros Michel	AAA	Wilted	Pseudostem	+	+	+	−	−
	EC54-M-GM1	Manabi	N00.14.33,9	w79.52.12,1	F. oxysporum f.sp. cubense	Gros Michel	AAA	Wilted	Pseudostem	+	+	+	−	−
	EC2-G-GM1	Guayas	S02.05.56,7	W79.32.55,0	F. oxysporum f.sp. cubense	Gros Michel	AAA	Wilted	Pseudostem	+	+	+	−	−
	EC4-G-GM2	Guayas	S02.05.56,9	W79.32.55,0	F. oxysporum f.sp. cubense	Gros Michel	AAA	Wilted	Pseudostem	+	+	+	−	−
	EC5-G-GM2	Guayas	S02.05.14,1	W79.32.51,6	F. oxysporum f.sp. cubense	Gros Michel	AAA	Wilted	Pseudostem	+	+	+	−	−
	EC6-G-GM3	Guayas	S02.02.34,5	W79.30.17,4	F. oxysporum f.sp. cubense	Gros Michel	AAA	Wilted	Pseudostem	+	+	+	−	−
	EC7-G-GM1	Guayas	S02.01.36,3	W79.30.08,5	F. oxysporum f.sp. cubense	Gros Michel	AAA	Wilted	Pseudostem	+	+	+	−	−
	EC8-G-GM1	Guayas	S02.01.36,3	W79.30.08,5	F. oxysporum f.sp. cubense	Gros Michel	AAA	Wilted	Pseudostem	+	+	+	−	−
	EC9-G-GM3	Guayas	S02.01.36,3	W79.30.08,5	F. oxysporum f.sp. cubense	Gros Michel	AAA	Wilted	Pseudostem	+	+	+	−	−
	EC10-G-GM1	Guayas	S02.00.47,3	W79.29.30,0	F. oxysporum f.sp. cubense	Gros Michel	AAA	Wilted	Pseudostem	+	+	+	−	−
	EC11-G-GM3	Guayas	S02.0032,1	W79.28.35,5	F. oxysporum f.sp. cubense	Gros Michel	AAA	Wilted	Pseudostem	+	+	+	−	−
	EC12-G-GM3	Guayas	S02.00.59,4	W79.27.58,8	F. oxysporum f.sp. cubense	Gros Michel	AAA	Wilted	Pseudostem	+	+	+	−	−
	EC13-G-GM1	Guayas	S02.00.59,4	W79.27.58,8	F. oxysporum f.sp. cubense	Gros Michel	AAA	Wilted	Pseudostem	+	+	+	−	−
	EC14-G-GM1	Guayas	S02.00.59,4	W79.27.58,8	F. oxysporum f.sp. cubense	Gros Michel	AAA	Wilted	Pseudostem	+	+	+	−	−
	EC15-G-GM2	Guayas	S02.01.04,0	W79.27.52,8	F. oxysporum f.sp. cubense	Gros Michel	AAA	Wilted	Pseudostem	+	+	+	−	−
	EC16-G-GM1	Guayas	S02.01.36,6	W79.27.00,9	F. oxysporum f.sp. cubense	Gros Michel	AAA	Wilted	Pseudostem	+	+	+	−	−
	EC17-G-GM3	Guayas	S02.01.36,6	W79.27.00,9	F. oxysporum f.sp. cubense	Gros Michel	AAA	Wilted	Pseudostem	+	+	+	−	−
	EC18-G-GM3	Guayas	S02.06.32,4	W79.29.05,7	F. oxysporum f.sp. cubense	Gros Michel	AAA	Wilted	Pseudostem	+	+	+	−	−
	EC19-G-GM2	Guayas	S02.06.29,4	W79.29.27,3	F. oxysporum f.sp. cubense	Gros Michel	AAA	Wilted	Pseudostem	+	+	+	−	−
	EC20-G-GM1	Guayas	S02.10.40,7	W79.36.29,9	F. oxysporum f.sp. cubense	Gros Michel	AAA	Wilted	Pseudostem	+	+	+	−	−
	EC21-G-GM3	Guayas	S02.10.40,7	W79.36.29,9	F. oxysporum f.sp. cubense	Gros Michel	AAA	Wilted	Pseudostem	+	+	+	−	−
	EC22-G-GM2	Guayas	S02.10.40,7	W79.36.29,9	F. oxysporum f.sp. cubense	Gros Michel	AAA	Wilted	Pseudostem	+	+	+	−	−
	EC23-G-GM1	Guayas	S02.10.59,6	W79.34.55,3	F. oxysporum f.sp. cubense	Gros Michel	AAA	Wilted	Pseudostem	+	+	+	−	−
	EC24-G-GM3	Guayas	S02.10.06,0	W79.35.02,3	F. oxysporum f.sp. cubense	Gros Michel	AAA	Wilted	Pseudostem	+	+	+	−	−
	EC25-G-GM2	Guayas	S02.42.39,6	W79.39.00,7	F. oxysporum f.sp. cubense	Gros Michel	AAA	Wilted	Pseudostem	+	+	+	−	−
	EC26-G-GM1	Guayas	S02.42.40,4	W79.39.01,2	F. oxysporum f.sp. cubense	Gros Michel	AAA	Wilted	Pseudostem	+	+	+	−	−
	EC27-G-GM1	Guayas	S02.42.40,4	W79.39.01,2	F. oxysporum f.sp. cubense	Gros Michel	AAA	Wilted	Pseudostem	+	+	+	−	−
	EC30-G-GM3	Guayas	S02.06.14,1	W79.27.15,8	F. oxysporum f.sp. cubense	Gros Michel	AAA	Wilted	Pseudostem	+	+	+	−	−
	EC31-G-GM2	Guayas	S02.06.14,1	W79.27.15,8	F. oxysporum f.sp. cubense	Gros Michel	AAA	Wilted	Pseudostem	+	+	+	−	−
	EC32-G-GM1	Guayas	S02.05.09,6	W79.22.05,4	F. oxysporum f.sp. cubense	Gros Michel	AAA	Wilted	Pseudostem	+	+	+	−	−
	EC33-G-GM2	Guayas	S02.05.09,6	W79.22.05,4	F. oxysporum f.sp. cubense	Gros Michel	AAA	Wilted	Pseudostem	+	+	+	−	−
	EC35-G-GM1	Guayas	S02.05.08,9	W79.22.26,4	F. oxysporum f.sp. cubense	Gros Michel	AAA	Wilted	Pseudostem	+	+	+	−	−
	EC36-G-GM1	Guayas	S02.04.19,4	W79.29.59,8	F. oxysporum f.sp. cubense	Gros Michel	AAA	Wilted	Pseudostem	+	+	+	−	−
	EC1-LR-CV1	Los Rios	S02.04.19,4	W79.29.59,8	F. oxysporum	Cavendish	AAA	Asymptomatic	Roots	+	+	+	−	−
	EC4-LR-CV1	Los Rios	S01.34.38,6	W79.29.56,1	F. oxysporum	Cavendish	AAA	Asymptomatic	Roots	+	+	+	−	−
	EC5-LR-GM1	Los Rios	S01.36.32,1	W79.29.30,6	F. oxysporum	Gros Michel	AAA	Asymptomatic	Roots	+	+	+	+	−
	EC7-LR-PL1	Los Rios	S01.36.04,6	W79.30.32,3	F. oxysporum	Barraganete	AAB	Asymptomatic	Roots	+	+	−	−	−
	EC8-LR-PL2	Los Rios	S01.36.23,7	W79.30.42,2	F. oxysporum	Barraganete	AAB	Asymptomatic	Roots	+	+	−	−	−
	EC16-LR-GM1	Los Rios	S01.37.35,7	W79.35.46,0	F. oxysporum f.sp. cubense	Gros Michel	AAA	Wilted	Pseudostem	+	+	+	−	−
	EC17-LR-GM3	Los Rios	S01.37.35,7	W79.35.46,0	F. oxysporum f.sp. cubense	Gros Michel	AAA	Wilted	Pseudostem	+	+	+	−	−
	EC18-LR-GM3	Los Rios	S01.37.36,3	W79.35.46,2	F. oxysporum f.sp. cubense	Gros Michel	AAA	Wilted	Pseudostem	+	+	+	−	−
	EC19-LR-GM5	Los Rios	S01.37.36,3	W79.35.46,2	F. oxysporum f.sp. cubense	Gros Michel	AAA	Wilted	Pseudostem	+	+	+	−	−
	EC20-LR-GM2	Los Rios	S01.37.36,3	W79.35.46,2	F. oxysporum f.sp. cubense	Gros Michel	AAA	Wilted	Pseudostem	+	+	+	−	−
	EC21-LR-GM1	Los Rios	S01.10.57,7	W79.26.16,7	F. oxysporum f.sp. cubense	Gros Michel	AAA	Wilted	Pseudostem	+	+	+	−	−
	EC22-LR-GM2	Los Rios	S01.10.57,7	W79.26.16,7	F. oxysporum f.sp. cubense	Gros Michel	AAA	Wilted	Pseudostem	+	+	+	−	−
	EC23-LR-GM1	Los Rios	S01.11.12,0	W79.26.39,9	F. oxysporum f.sp. cubense	Gros Michel	AAA	Wilted	Pseudostem	+	+	+	−	−
	EC24-LR-GM2	Los Rios	S01.11.12,0	W79.26.39,9	F. oxysporum f.sp. cubense	Gros Michel	AAA	Wilted	Pseudostem	+	+	+	−	−
	EC25-LR-GM1	Los Rios	S01.11.12,0	W79.26.39,9	F. oxysporum f.sp. cubense	Gros Michel	AAA	Wilted	Pseudostem	+	+	+	−	−
	EC26-LR-GM1	Los Rios	S01.11.12,0	W79.26.39,9	F. oxysporum f.sp. cubense	Gros Michel	AAA	Wilted	Pseudostem	+	+	+	−	−
	EC27-LR-GM1	Los Rios	S01.11.12,0	W79.26.39,9	F. oxysporum f.sp. cubense	Gros Michel	AAA	Wilted	Pseudostem	+	+	+	−	−
	EC28-LR-GM1	Los Rios	S01.11.37,2	W79.29.06,7	F. oxysporum f.sp. cubense	Gros Michel	AAA	Wilted	Pseudostem	+	+	+	−	−
	EC29-LR-GM3	Los Rios	S01.11.37,2	W79.29.06,7	F. oxysporum f.sp. cubense	Gros Michel	AAA	Wilted	Pseudostem	+	+	+	−	−
	EC30-LR-GM2	Los Rios	S01.11.37,2	W79.29.06,7	F. oxysporum f.sp. cubense	Gros Michel	AAA	Wilted	Pseudostem	+	+	+	−	−
	EC31-LR-GM2	Los Rios	S01.11.16,2	W79.29.42,2	F. oxysporum f.sp. cubense	Gros Michel	AAA	Wilted	Pseudostem	+	+	+	−	−
	EC32-LR-GM1	Los Rios	S01.11.16,2	W79.29.42,2	F. oxysporum f.sp. cubense	Gros Michel	AAA	Wilted	Pseudostem	+	+	+	−	−
	EC33-LR-GM1	Los Rios	S01.11.16,2	W79.29.42,2	F. oxysporum f.sp. cubense	Gros Michel	AAA	Wilted	Pseudostem	+	+	+	−	−
	EC34-LR-GM2	Los Rios	S01.23.16,8	W79.26.22,2	F. oxysporum f.sp. cubense	Gros Michel	AAA	Wilted	Pseudostem	+	+	+	−	−
	EC35-LR-GM2	Los Rios	S01.23.16,8	W79.26.22,2	F. oxysporum f.sp. cubense	Gros Michel	AAA	Wilted	Pseudostem	+	+	+	−	−
	EC36-LR-GM3	Los Rios	S01.11.12,0	W79.26.39,9	F. oxysporum f.sp. cubense	Gros Michel	AAA	Wilted	Pseudostem	+	+	+	−	−
	EC10-B-GM3	Bolivar	S01.37.55,5	W79.10.16,3	F. oxysporum	Gros Michel	AAA	Asymptomatic	Roots	+	−	−	−	−
	EC11-B-OR2	Bolivar	S01.40.17.9	W79.10.16,4	F. oxysporum	Orito	AA	Asymptomatic	Roots	+	−	+	−	−
	EC1-O-GM2	EL Oro	S03.06.10,2	W79.43.45,3	F. oxysporum f.sp. cubense	Gros Michel	AAA	Wilted	Pseudostem	+	+	+	−	−
	EC2-O-GM2	EL Oro	S03.06.10,2	W79.43.45,3	F. oxysporum f.sp. cubense	Gros Michel	AAA	Wilted	Pseudostem	+	+	+	−	−
	EC3-O-GM2	EL Oro	S03.06.10,2	W79.43.45,3	F. oxysporum f.sp. cubense	Gros Michel	AAA	Wilted	Pseudostem	+	+	+	−	−
	EC4-O-GM3	EL Oro	S03.06.10,2	W79.43.45,3	F. oxysporum f.sp. cubense	Gros Michel	AAA	Wilted	Pseudostem	+	+	+	−	−
	EC5-O-GM3	EL Oro	S03.06.10,2	W79.43.45,3	F. oxysporum f.sp. cubense	Gros Michel	AAA	Wilted	Pseudostem	+	+	+	−	−
	EC6-O-GM1	EL Oro	S03.06.10,2	W79.43.45,3	F. oxysporum f.sp. cubense	Gros Michel	AAA	Wilted	Pseudostem	+	+	+	−	−
	EC7-O-GM2	EL Oro	S03.11.36,9	W79.46.46,24	F. oxysporum f.sp. cubense	Gros Michel	AAA	Wilted	Pseudostem	+	+	+	−	−
	EC8-O-GM1	EL Oro	S03.11.36,9	W79.46.46,24	F. oxysporum f.sp. cubense	Gros Michel	AAA	Wilted	Pseudostem	+	+	+	−	−
	EC1-SD-GM1	Santo Domingo	N00.14.33,9	W79.52.12,1	F. oxysporum f.sp. cubense	Gros Michel	AAA	Wilted	Pseudostem	+	+	+	−	−
	EC2-SD-GM2	Santo Domingo	N00.14.33,9	W79.52.12,1	F. oxysporum f.sp. cubense	Gros Michel	AAA	Wilted	Pseudostem	+	+	+	−	−
	EC3-SD-GM1	Santo Domingo	N00.14.33,9	W79.52.12,1	F. oxysporum f.sp. cubense	Gros Michel	AAA	Wilted	Pseudostem	+	+	+	−	−
	CAV01-EG	Guayas	-	-	F. oxysporum	Cavendish	AAA	Asymptomatic	Roots	+	−	+	−	−
	CAV02-EG	Guayas	-	-	F. oxysporum	Cavendish	AAA	Asymptomatic	Roots	+	+	−	−	−
	CAV03-EG	Guayas	-	-	F. oxysporum	Cavendish	AAA	Asymptomatic	Roots	+	+	+	−	−
	CAV04-EG	Guayas	-	-	F. oxysporum	Cavendish	AAA	Asymptomatic	Roots	+	−	−	−	−
	CAV05-EG	Guayas	-	-	F. oxysporum	Cavendish	AAA	Asymptomatic	Roots	+	−	−	−	−
	CAV06-EG	Guayas	-	-	F. oxysporum	Cavendish	AAA	Asymptomatic	Roots	+	+	+	−	−
	CAV011-EG	Guayas	-	-	F. oxysporum	Cavendish	AAA	Asymptomatic	Roots	+	+	−	−	−
	CAV012-EG	Guayas	-	-	F. oxysporum	Cavendish	AAA	Asymptomatic	Roots	+	+	+	−	−
	CAV013-EG	Guayas	-	-	F. oxysporum	Cavendish	AAA	Asymptomatic	Roots	+	+	+	−	−
	CAV014-EG	Guayas	-	-	F. oxysporum	Cavendish	AAA	Asymptomatic	Roots	+	+	+	−	−
	CAV015-EG	Guayas	-	-	F. oxysporum	Cavendish	AAA	Asymptomatic	Roots	+	+	ND	−	−
	CAV016-EG	Guayas	-	-	F. oxysporum	Cavendish	AAA	Asymptomatic	Roots	+	+	+	−	−
	CAV017-EG	Guayas	-	-	F. oxysporum	Cavendish	AAA	Asymptomatic	Roots	+	−	+	−	−
	CAV018-EG	Guayas	-	-	F. oxysporum	Cavendish	AAA	Asymptomatic	Roots	+	+	+	−	−
	CAV019-EG	Guayas	-	-	F. oxysporum	Cavendish	AAA	Asymptomatic	Roots	+	+	+	−	−
	CAV020-EG	Guayas	-	-	F. oxysporum	Cavendish	AAA	Asymptomatic	Roots	+	−	+	−	−
	CAV021-EG	Guayas	-	-	F. oxysporum	Cavendish	AAA	Asymptomatic	Roots	+	+	+	−	−
	CAV022-EG	Guayas	-	-	F. oxysporum	Cavendish	AAA	Asymptomatic	Roots	+	−	−	−	−
	CAV023-EG	Guayas	-	-	F. oxysporum	Cavendish	AAA	Asymptomatic	Roots	+	−	ND	−	−
	CAV026-EG	Guayas	-	-	F. oxysporum	Cavendish	AAA	Asymptomatic	Roots	+	−	+	−	−
	CAV027-EG	Guayas	-	-	F. oxysporum	Cavendish	AAA	Asymptomatic	Roots	+	−	−	−	−
	CAV028-EG	Guayas	-	-	F. oxysporum	Cavendish	AAA	Asymptomatic	Roots	+	+	+	−	−
	CAV029-EG	Guayas	-	-	F. oxysporum	Cavendish	AAA	Asymptomatic	Roots	+	+	+	−	−
	CAV030-EG	Guayas	-	-	F. oxysporum	Cavendish	AAA	Asymptomatic	Roots	+	−	ND	−	−
	CAV031-EG	Guayas	-	-	F. oxysporum	Cavendish	AAA	Asymptomatic	Roots	+	+	+	−	−
	CAV032-EG	Guayas	-	-	F. oxysporum	Cavendish	AAA	Asymptomatic	Roots	+	+	−	−	−
	CAV033-EG	Guayas	-	-	F. oxysporum	Cavendish	AAA	Asymptomatic	Roots	+	−	−	−	−
	CAV034-EG	Guayas	-	-	F. oxysporum	Cavendish	AAA	Asymptomatic	Roots	+	−	−	−	−
	CAV02-ELR	Los Rios	S 01.42.13,4	W 079.32.12,6	F. oxysporum	Cavendish	AAA	Asymptomatic	Roots	+	−	−	−	−
	CAV03-ELR	Los Rios	S 01.35.46,6	W 079.29.54,0	F. oxysporum	Cavendish	AAA	Asymptomatic	Roots	+	+	+	−	−
	CAV04-ELR	Los Rios	S 01.35.46,6	W 079.29.54,0	F. oxysporum	Cavendish	AAA	Asymptomatic	Roots	+	−	+	−	−
	CAV05-ELR	Los Rios	S 01.42.16,7	W 079.32.17,9	F. oxysporum	Cavendish	AAA	Asymptomatic	Roots	+	+	−	−	−
	CAV06-ELR	Los Rios	-	-	F. oxysporum	Cavendish	AAA	Asymptomatic	Roots	+	+	−	−	−
	CAV07-ELR	Los Rios	S 01.27.54,1	W 079.30.03,4	F. oxysporum	Cavendish	AAA	Asymptomatic	Roots	+	+	−	−	−
	CAV08-ELR	Los Rios	-	-	F. oxysporum	Cavendish	AAA	Asymptomatic	Roots	+	−	+	−	−
	CAV09-ELR	Los Rios	S 01.28.00,5	W 079.30.05,2	F. oxysporum	Cavendish	AAA	Asymptomatic	Roots	+	−	+	−	−
	CAV010-ELR	Los Rios	-	-	F. oxysporum	Cavendish	AAA	Asymptomatic	Roots	+	−	−	−	−
	CAV011-ELR	Los Rios	S 01.46.14,4	W 079.38.06,2	F. oxysporum	Cavendish	AAA	Asymptomatic	Roots	+	+	−	−	−
	CAV012-ELR	Los Rios	S 01.46.14,4	W 079.38.06,2	F. oxysporum	Cavendish	AAA	Asymptomatic	Roots	+	−	−	−	−
	CAV013-ELR	Los Rios	S 01.27.54,1	W 079.30.03,4	F. oxysporum	Cavendish	AAA	Asymptomatic	Roots	+	−	−	−	−
	CAV014-ELR	Los Rios	S 01.27.54,1	W 079.30.03,4	F. oxysporum	Cavendish	AAA	Asymptomatic	Roots	+	+	−	−	−
	CAV017-ELR	Los Rios	S 01.27.54,1	W 079.30.03,4	F. oxysporum	Cavendish	AAA	Asymptomatic	Roots	+	−	+	−	−
	CAV018-ELR	Los Rios	S 01.46.14,4	W 079.38.06,2	F. oxysporum	Cavendish	AAA	Asymptomatic	Roots	+	+	+	−	−
	CAV021-ELR	Los Rios	S 01.27.58,2	W 079.30.05,6	F. oxysporum	Cavendish	AAA	Asymptomatic	Roots	+	−	−	−	−
	CAV022-ELR	Los Rios	S 01.27.58,2	W 079.30.05,6	F. oxysporum	Cavendish	AAA	Asymptomatic	Roots	+	+	−	−	−
	CAV023-ELR	Los Rios	S 01.35.58,3	W 079.29.26,7	F. oxysporum	Cavendish	AAA	Asymptomatic	Roots	+	−	−	−	−
	CAV024-ELR	Los Rios	S 01.35.58,3	W 079.29.26,7	F. oxysporum	Cavendish	AAA	Asymptomatic	Roots	+	−	−	−	−
	CAV025-ELR	Los Rios	S 01.28.00,5	W 079.30.05,2	F. oxysporum	Cavendish	AAA	Asymptomatic	Roots	+	−	−	−	−
	CAV026-ELR	Los Rios	S 01.28.00,5	W 079.30.05,2	F. oxysporum	Cavendish	AAA	Asymptomatic	Roots	+	+	−	−	−
	CAV028-ELR	Los Rios	S 01.28.00,5	W 079.30.05,2	F. oxysporum	Cavendish	AAA	Asymptomatic	Roots	+	+	−	−	−
	CAV029-ELR	Los Rios	S 01.42.16,7	W 079.32.17,9	F. oxysporum	Cavendish	AAA	Asymptomatic	Roots	+	−	−	−	−
	CAV030-ELR	Los Rios	S 01.42.16,7	W 079.32.17,9	F. oxysporum	Cavendish	AAA	Asymptomatic	Roots	+	−	−	−	−
	CAV032-ELR	Los Rios	S 01.46.14,3	W 079.38.03,9	F. oxysporum	Cavendish	AAA	Asymptomatic	Roots	+	+	−	−	−
	CAV033-ELR	Los Rios	S 01.46.14,3	W 079.38.03,9	F. oxysporum	Cavendish	AAA	Asymptomatic	Roots	+	−	−	−	−
	CAV034-ELR	Los Rios	-	-	F. oxysporum	Cavendish	AAA	Asymptomatic	Roots	+	−	+	−	−
	CAV035-ELR	Los Rios	-	-	F. oxysporum	Cavendish	AAA	Asymptomatic	Roots	+	−	−	−	−
	CAV036-ELR	Los Rios	-	-	F. oxysporum	Cavendish	AAA	Asymptomatic	Roots	+	−	+	−	−
	CAV037-ELR	Los Rios	-	-	F. oxysporum	Cavendish	AAA	Asymptomatic	Roots	+	−	+	−	−
	CAV038-ELR	Los Rios	-	-	F. oxysporum	Cavendish	AAA	Asymptomatic	Roots	+	−	+	−	−
	CAV01-EO	EL Oro	S 03.04.55,3	W 079.46.17,1	F. oxysporum	Cavendish	AAA	Asymptomatic	Roots	+	−	−	−	−
	CAV02-EO	EL Oro	S 03.16.06,4	W 079.53.38,3	F. oxysporum	Cavendish	AAA	Asymptomatic	Roots	+	+	+	−	−
	CAV03-EO	EL Oro	S 03.16.07,7	W 079.53.38,8	F. oxysporum	Cavendish	AAA	Asymptomatic	Roots	+	+	+	−	−
	CAV04-EO	EL Oro	S 03.14.57,1	W 079.48.55,4	F. oxysporum	Cavendish	AAA	Asymptomatic	Roots	+	−	+	−	−
	CAV05-EO	EL Oro	S 03.16.07,7	W 079.53.38,8	F. oxysporum	Cavendish	AAA	Asymptomatic	Roots	+	−	+	−	−
	CAV06-EO	EL Oro	S 03.04.56,0	W 079.46.17,2	F. oxysporum	Cavendish	AAA	Asymptomatic	Roots	+	+	−	−	−
	CAV07-EO	EL Oro	S 03.04.56,0	W 079.46.17,2	F. oxysporum	Cavendish	AAA	Asymptomatic	Roots	+	−	−	−	−
	CAV08-EO	EL Oro	S 03.04.56,0	W 079.46.17,3	F. oxysporum	Cavendish	AAA	Asymptomatic	Roots	+	−	+	−	−
	CAV09-EO	EL Oro	S 03.04.56,0	W 079.46.17,3	F. oxysporum	Cavendish	AAA	Asymptomatic	Roots	+	−	−	−	−
	CAV010-EO	EL Oro	S 03.04.56,0	W 079.46.17,3	F. oxysporum	Cavendish	AAA	Asymptomatic	Roots	+	−	−	−	−
	CAV011-EO	EL Oro	S 03.04.55,4	W 079.46.17,5	F. oxysporum	Cavendish	AAA	Asymptomatic	Roots	+	+	−	−	−
	CAV012-EO	EL Oro	S 03.16.07,7	W 079.53.38,8	F. oxysporum	Cavendish	AAA	Asymptomatic	Roots	+	+	+	−	−
	CAV013-EO	EL Oro	S 03.14.59,9	W 079.48.54,9	F. oxysporum	Cavendish	AAA	Asymptomatic	Roots	+	+	−	−	−
	CAV014-EO	EL Oro	S 03.14.59,9	W 079.48.54,9	F. oxysporum	Cavendish	AAA	Asymptomatic	Roots	+	+	+	−	−
	CAV015-EO	EL Oro	S 03.14.55,3	W 079.48.56,0	F. oxysporum	Cavendish	AAA	Asymptomatic	Roots	+	+	+	−	−
	CAV016-EO	EL Oro	S 03.14.59,9	W 079.48.54,9	F. oxysporum	Cavendish	AAA	Asymptomatic	Roots	+	+	+	−	−
	CAV017-EO	EL Oro	S 03.14.57,1	W 079.48.55,4	F. oxysporum	Cavendish	AAA	Asymptomatic	Roots	+	+	ND	+	−
	CAV018-EO	EL Oro	S 03.19.13,8	W 079.50.46,7	F. oxysporum	Cavendish	AAA	Asymptomatic	Roots	+	+	+	−	−
	CAV020-EO	EL Oro	S 03.19.13,5	W 079.50.47,2	F. oxysporum	Cavendish	AAA	Asymptomatic	Roots	+	+	+	−	−
	CAV021-EO	EL Oro	S 03.16.07,7	W 079.53.38,8	F. oxysporum	Cavendish	AAA	Asymptomatic	Roots	+	−	−	−	−
	CAV023-EO	EL Oro	S 03.04.55,4	W 079.46.17,5	F. oxysporum	Cavendish	AAA	Asymptomatic	Roots	+	−	−	−	−
	CAV024-EO	EL Oro	S 03.04.56,0	W 079.46.17,2	F. oxysporum	Cavendish	AAA	Asymptomatic	Roots	+	+	−	−	−
	CAV026-EO	EL Oro	S 03.04.56,0	W 079.46.17,2	F. oxysporum	Cavendish	AAA	Asymptomatic	Roots	+	−	−	−	−
	CAV027-EO	EL Oro	S 03.15.01,0	W 079.48.55,5	F. oxysporum	Cavendish	AAA	Asymptomatic	Roots	+	+	−	−	−
	CAV028-EO	EL Oro	S 03.04.55,5	W 079.46.16,7	F. oxysporum	Cavendish	AAA	Asymptomatic	Roots	+	+	−	−	−
	CAV033-EO	EL Oro	S 03.14.59,9	W 079.48.54,9	F. oxysporum	Cavendish	AAA	Asymptomatic	Roots	+	+	+	−	−
	CAV034-EO	EL Oro	S 03.14.59,9	W 079.48.54,9	F. oxysporum	Cavendish	AAA	Asymptomatic	Roots	+	+	+	−	−
	CAV036-EO	EL Oro	S 03.19.13,5	W 079.50.47,2	F. oxysporum	Cavendish	AAA	Asymptomatic	Roots	+	−	+	−	−
	CAV039-EO	EL Oro	S 03.15.01,0	W 079.48.55,5	F. oxysporum	Cavendish	AAA	Asymptomatic	Roots	+	−	+	−	−
	CAV040-EO	EL Oro	S 03.15.01,0	W 079.48.55,5	F. oxysporum	Cavendish	AAA	Asymptomatic	Roots	+	−	−	−	−
	CAV041-EO	EL Oro	S 03.04.55,4	W 079.46.17,5	F. oxysporum	Cavendish	AAA	Asymptomatic	Roots	+	−	ND	−	−
	CAV042-EO	EL Oro	S 03.04.55,3	W 079.46.17,1	F. oxysporum	Cavendish	AAA	Asymptomatic	Roots	+	−	ND	−	−
	CAV044-EO	EL Oro	S 03.04.55,3	W 079.46.17,1	F. oxysporum	Cavendish	AAA	Asymptomatic	Roots	+	−	+	−	−
	CAV045-EO	EL Oro	S 03.19.13,8	W 079.50.46,7	F. oxysporum	Cavendish	AAA	Asymptomatic	Roots	+	+	−	−	−
	CAV046-EO	EL Oro	S 03.19.13,4	W 079.50.46,5	F. oxysporum	Cavendish	AAA	Asymptomatic	Roots	+	+	+	−	−
	CAV047-EO	EL Oro	S 03.04.56,0	W 079.46.17,2	F. oxysporum	Cavendish	AAA	Asymptomatic	Roots	+	+	+	−	−
	CAV048-EO	EL Oro	S 03.14.59,9	W 079.48.54,9	F. oxysporum	Cavendish	AAA	Asymptomatic	Roots	+	+	+	−	−
	CAV049-EO	EL Oro	S 03.04.55,3	W 079.46.17,1	F. oxysporum	Cavendish	AAA	Asymptomatic	Roots	+	−	−	−	−
	CAV050-EO	EL Oro	S 03.04.56,0	W 079.46.17,3	F. oxysporum	Cavendish	AAA	Asymptomatic	Roots	+	−	−	−	−
	CAV051-EO	EL Oro	S 03.14.55,3	W 079.48.56,0	F. oxysporum	Cavendish	AAA	Asymptomatic	Roots	+	+	+	−	−
	CAV052-EO	EL Oro	S 03.19.13,8	W 079.50.46,7	F. oxysporum	Cavendish	AAA	Asymptomatic	Roots	+	+	ND	+	−
	CAV053-EO	EL Oro	S 03.14.57,1	W 079.48.55,4	F. oxysporum	Cavendish	AAA	Asymptomatic	Roots	+		ND	−	−
	EE-O-01	EL Oro	-	-	F. oxysporum	Cavendish	AAA	Asymptomatic	Roots	+	−	−	−	−
	EE-LR-02	Los Rios	-	-	F. oxysporum	Gros Michel	AAA	Asymptomatic	Roots	+	−	−	−	−
	EE-LR-06	Los Rios	-	-	F. oxysporum	Gros Michel	AAA	Asymptomatic	Roots	+	−	+	−	−
	EE-LR-07	Los Rios	-	-	F. oxysporum	Gros Michel	AAA	Asymptomatic	Roots	+	−	−	−	−
	EE-LR-08	Los Rios	-	-	F. oxysporum	Gros Michel	AAA	Asymptomatic	Roots	+	−	−	−	−
	EE-LR-09	Los Rios	-	-	F. oxysporum	Gros Michel	AAA	Asymptomatic	Roots	+	−	−	−	−
	EE-LR-11	Los Rios	-	-	F. oxysporum	Gros Michel	AAA	Asymptomatic	Roots	+	−	−	−	−
	EE-LR-15	Los Rios	-	-	F. oxysporum	Gros Michel	AAA	Asymptomatic	Roots	+	−	−	−	−
	EE-LR-16	Los Rios	-	-	F. oxysporum	Gros Michel	AAA	Asymptomatic	Roots	+	−	−	−	−
	EE-LR-17	Los Rios	-	-	F. oxysporum	Gros Michel	AAA	Asymptomatic	Roots	+	−	−	−	−
	EE-LR-18	Los Rios	-	-	F. oxysporum	Gros Michel	AAA	Asymptomatic	Roots	+	−	−	−	−
	EE-G-01	Guayas	-	-	F. oxysporum	Gros Michel	AAA	Asymptomatic	Roots	+	−	−	−	−
	EE-G-02	Guayas	-	-	F. oxysporum	Gros Michel	AAA	Asymptomatic	Roots	+	−	−	−	−
	EE-G-03	Guayas	-	-	F. oxysporum	Gros Michel	AAA	Asymptomatic	Roots	+	−	−	−	−
	EE-G-04	Guayas	-	-	F. oxysporum	Gros Michel	AAA	Asymptomatic	Roots	+	−	−	−	−
	EE-LR-21	Los Rios	-	-	F. oxysporum	Gros Michel	AAA	Asymptomatic	Roots	+	−	−	−	−
	EE-LR-22	Los Rios	-	-	F. oxysporum	Gros Michel	AAA	Asymptomatic	Roots	+	−	−	−	−
	EE-LR-24	Los Rios	-	-	F. oxysporum	Gros Michel	AAA	Asymptomatic	Roots	+	−	−	−	−
	EE-LR-26	Los Rios	-	-	F. oxysporum	Gros Michel	AAA	Asymptomatic	Roots	+	−	−	−	−
	EE-LR-27	Los Rios	-	-	F. oxysporum	Gros Michel	AAA	Asymptomatic	Roots	+	−	−	−	−
	EE-LR-30	Los Rios	-	-	F. oxysporum	Gros Michel	AAA	Asymptomatic	Roots	+	−	−	−	−
	EE-LR-33	Los Rios	-	-	F. oxysporum	Gros Michel	AAA	Asymptomatic	Roots	+	−	−	−	−
	EE-LR-37	Los Rios	-	-	F. oxysporum	Gros Michel	AAA	Asymptomatic	Roots	+	−	−	−	−
	EE-LR-38	Los Rios	-	-	F. oxysporum	Gros Michel	AAA	Asymptomatic	Roots	+	−	−	−	−
	EE-LR-44	Los Rios	-	-	F. oxysporum	Gros Michel	AAA	Asymptomatic	Roots	+	−	−	−	−
	EE-LR-47	Los Rios	-	-	F. oxysporum	Gros Michel	AAA	Asymptomatic	Roots	+	−	−	−	−
	EE-LR-49	Los Rios	-	-	F. oxysporum	Gros Michel	AAA	Asymptomatic	Roots	+	−	−	−	−
	EE-E-05	Esmeraldas	-	-	F. oxysporum	Gros Michel	AAA	Asymptomatic	Roots	+	−	−	−	−
	EE-LR-54	Los Rios	-	-	F. oxysporum	Gros Michel	AAA	Asymptomatic	Roots	+	−	−	−	−
	EE-E-017	Esmeraldas	-	-	F. oxysporum	Gros Michel	AAA	Asymptomatic	Roots	+	−	−	−	−
	EE-LR-13	Los Rios	-	-	F. oxysporum	Enano	AAA	Asymptomatic	Roots	+	−	−	−	−
	EE-LR-48	Los Rios	-	-	F. oxysporum	Enano	AAA	Asymptomatic	Roots	+	−	−	−	−
	EE-LR-28	Los Rios	-	-	F. oxysporum	Enano	AAA	Asymptomatic	Roots	+	−	−	−	−
	EE-LR-25	Los Rios	-	-	F. oxysporum	Enano	AAA	Asymptomatic	Roots	+	−	−	−	−
	EE-LR-20	Los Rios	-	-	F. oxysporum	Enano	AAA	Asymptomatic	Roots	+	−	−	−	−
	EE-LR-14	Los Rios	-	-	F. oxysporum	4 filos	ABB	Asymptomatic	Roots	+	−	−	−	−
	EE-E-06	Esmeraldas	-	-	F. oxysporum	4 filos	ABB	Asymptomatic	Roots	+	+	+	+	−
	EE-E-01	Esmeraldas	-	-	F. oxysporum	4 filos	ABB	Asymptomatic	Roots	+	−	−	−	−
	EE-LR-55	Los Rios	-	-	F. oxysporum	Dominico	AAB	Asymptomatic	Roots	+	−	+	−	−
	EE-LR-53	Los Rios	-	-	F. oxysporum	Dominico	AAB	Asymptomatic	Roots	+	−	−	−	−
	EE-LR-52	Los Rios	-	-	F. oxysporum	Dominico	AAB	Asymptomatic	Roots	+	−	−	−	−
	EE-LR-42	Los Rios	-	-	F. oxysporum	Dominico	AAB	Asymptomatic	Roots	+	−	−	−	−
	EE-LR-35	Los Rios	-	-	F. oxysporum	Dominico	AAB	Asymptomatic	Roots	+	−	−	−	−
	EE-LR-19	Los Rios	-	-	F. oxysporum	Dominico	AAB	Asymptomatic	Roots	+	−	−	−	−
	EE-LR-01	Los Rios	-	-	F. oxysporum	Dominico	AAB	Asymptomatic	Roots	+	−	−	−	−
	EE-E-02	Esmeraldas	-	-	F. oxysporum	Manzano	AAB	Asymptomatic	Roots	+	−	−	−	−
	EE-E-03	Esmeraldas	-	-	F. oxysporum	Manzano	AAB	Asymptomatic	Roots	+	+	+	+	−
	EE-LR-51	Los Rios	-	-	F. oxysporum	Manzano	AAB	Asymptomatic	Roots	+	−	−	−	−
	EE-LR-39	Los Rios	-	-	F. oxysporum	Morado	AAA	Asymptomatic	Roots	+	−	−	−	−
	EE-LR-40	Los Rios	-	-	F. oxysporum	Morado	AAA	Asymptomatic	Roots	+	−	−	−	−
	EE-LR-50	Los Rios	-	-	F. oxysporum	Morado	AAA	Asymptomatic	Roots	+	−	−	−	−
	EE-LR-31	Los Rios	-	-	F. oxysporum	Morado	AAA	Asymptomatic	Roots	+	−	−	−	−
	EE-LR-29	Los Rios	-	-	F. oxysporum	Morado	AAA	Asymptomatic	Roots	+	−	−	−	−
	EE-M-01	Manabi	-	-	F. oxysporum	Morado	AAA	Asymptomatic	Roots	+	−	−	−	−
	EE-E-04	Esmeraldas	-	-	F. solani	4 filos	ABB	Asymptomatic	Roots	+	−	−	−	−
	M23G	Guayas	-	-	F. solani	Cavendish	AAA	Asymptomatic	Roots	+	−	−	−	−
	EE-E-13	Esmeraldas	-	-	F. solani	Manzano	AAB	Asymptomatic	Roots	+	−	−	−	−
	M24G	Guayas	-	-	F. solani	Cavendish	AAA	Asymptomatic	Roots	+	−	−	−	−
	EE-E-09	Esmeraldas	-	-	F. solani	4 filos	ABB	Asymptomatic	Roots	+	−	−	−	−
	EE-E-10	Esmeraldas	-	-	F. solani	Manzano	AAB	Asymptomatic	Roots	+	−	−	−	−
	M30LR	Los Rios	-	-	G. fujikoroi	Dominico	AAB	Asymptomatic	Roots	+	−	−	−	−
	EE-E-012	Esmeraldas	-	-	G. fujikoroi	Gros Michel	AAA	Asymptomatic	Roots	+	−	−	−	−
	EE-LR-43	Los Rios	-	-	F. verticilloides	Barraganete	AAB	Asymptomatic	Roots	+	−	−	−	−
	EE-LR-32	Los Rios	-	-	F. verticilloides	Barraganete	AAB	Asymptomatic	Roots	+	−	−	−	−
	O-1966 (VCG-0120)	FRC (USA)	-	-	F. oxysporum f.sp. cubense	-	-	-	-	+	+	+	−	−
	O-1968 (VCG-0123)	FRC (USA)	-	-	F. oxysporum f.sp. cubense	-	-	-	-	+	−	−	−	−
	O-2052 (VCG-01213)	FRC (USA)	-	-	F. oxysporum f.sp. cubense	-	-	-	-	+	+	+	+	+
	a Isolates preserved at ESPOL University in the Microorganisms Culture Collection (CCM) of the Biotechnological Research Center of Ecuador (CIBE) b Provinces of Ecuador c Isolates labeled as Foc are pathogenic to 'Gros Michel' and characterized as race 1 (VCG-0120) d TEF-F/TEF-R [1]; Foc-1/Foc-2 [2]; Foc-F/Foc-R [3]; FocTR4-F/FocTR4-R [4]; W2987-F/W2987-R [5]. + amplicon detected; - no amplicon d…
	References
	[1] Geiser DM, Jiménez-Gasco MM, Kang S, Makalowska I, Veeraraghavan N, Ward TJ, et al. FUSARIUM-ID v.1.0: A DNA sequence database for identifying Fusarium. Eur J Plant Pathol. 2004; 110:473–79.
	[2] Lin Y-H, Chang J-Y, Liu E-T, Chao C-P, Huang J-W, Chang P-F. Development of a molecular marker for specific detection of Fusarium oxysporum f. sp. cubense race 4. Eur J Plant Pathol. 2009; 123(3):353–65.
	[3] Li B, Du J, Lan C, Liu P, Weng Q, Chen Q. Development of a loop-mediated isothermal amplification assay for rapid and sensitive detection of Fusarium oxysporum f. sp. cubense race 4. Eur J Plant Pathol. 2013; 135(4): 903–11.
	[4] Dita MA, Waalwijk C, Buddenhagen IW, Souza JT, Kema GHJ. A molecular diagnostic for tropical race 4 of the banana fusarium wilt pathogen. Plant Pathol. 2010; 59: 348–57.
	[5] Li M, Shi J, Xie X, Leng Y, Wang H, Xi P, et al. Identification and application of a unique genetic locus in diagnosis of Fusarium oxysporum f. sp. cubense tropical race 4. Can J Plant Pathol. 2013; 35(4):482–93.
